# Supplementary material for: Evaluation of a game-based training course to build capacity for insecticide resistance management in vector control programmes
Source: PLoS One. 2020 Oct 15;15(10):e0240514. doi: 10.1371/journal.pone.0240514 (PMC7561117; doi:10.1371/journal.pone.0240514)
Supplement: S3 Appendix — (XLSX) [file pone.0240514.s003.xlsx]

## Sheet: Sheet1
Participant number	Country	Gender	Age	Highest level of education	Current affiliation	How often do you play digital games (computer/smartphone/tablet/console)?	What type of device do you use when you play digital games? Please select all that apply, more than one answer is possible.	What kind of digital games do you play? Please give examples
1	Ethiopia	Female	25-34	University undergraduate	Government employee	Once or twice a month	Computer;Smartphone	Any types of games uploaded on the smart phone or computer
2	Ethiopia	Male	25-34	University Post-graduate	Government employee	Once or twice a year	Smartphone	Farm Horse Car Race
3	Ethiopia	Male	25-34	University Post-graduate	Government employee	Once or twice a month	Computer;Smartphone	Chess Cruise legend
4	Ethiopia	Male	45-54	University Post-graduate		Never	I don't play digital games	No I have samsung smart phone but I am not using it for gameplay- rather fir email, interactive communication and other including: - navigation - photography - documentation like location and other notes
6	Ethiopia	Female	25-34	University Post-graduate	Government employee	Once or twice a month	Smartphone	games on my phone App.
7	Ethiopia		45-54	University Post-graduate	NGO	Once or twice a year	Computer	IQ Ability test
9	Ethiopia	Male	45-54	University Post-graduate	Private organization	Once or twice a year	Console	Car racing Soccer
10	Ethiopia	Male	45-54	University Post-graduate	Government employee	Never	I don't play digital games	no
11	Ethiopia	Male	35-44	University Post-graduate	Government employee	Once or twice a week	Tablet	Puzzles and fight (racing the target)
12	Ethiopia	Male	35-44	University Post-graduate	Government employee;Ethipian Public Health Institute	Once or twice a week	Computer;Smartphone	Car Parking Freedom Fighter
13	Ethiopia	Male	25-34	University undergraduate	Government employee	Once or twice a month	Smartphone	Car Driving
14	Ethiopia	Female	35-44	University Post-graduate	Government employee	Never	I don't play digital games	No
15	Ethiopia	Male	25-34	University Post-graduate	Government employee	Once or twice a week	Smartphone	Candy Crush
16	Ethiopia	Male	45-54	University Post-graduate	Government employee	Once or twice a year	Computer;Smartphone	Actually I involve in games (day) while children are playing - games like driving /
17	Ethiopia	Male	25-34	University undergraduate	Government employee	Once or twice a month	Smartphone	driving game
18	Ethiopia	Male	25-34	University Post-graduate	Government employee;Academic researcher	Once or twice a week	Computer;Smartphone	4 Pics one word word search Air attack Candy crush saga
19	Ethiopia	Male	25-34	University Post-graduate	Academic researcher	Once or twice a week	Tablet;Smartphone	driving games, football game
21	Ethiopia		35-44	University Post-graduate	Academic researcher	Once or twice a year	Smartphone	digital chess digital spider card
22	Ethiopia	Male	45-54	University Post-graduate	Academic researcher	Multiple times a day	Computer	Reading Research Articles, Writing articles, slides, etc. Entering Research Data
23	Ethiopia	Male	35-44	University Post-graduate	Academic researcher	Once or twice a month	Computer	Driving Flying
24	Ethiopia	Male	35-44	University Post-graduate	Government employee	Once or twice a year	Computer	I don't remember
29	Ethiopia	Male	25-34	University Post-graduate	Government employee	Once a day	Computer;Smartphone	Fruit sugar (?) game Play game card
30	Ethiopia	Male	45-54	University Post-graduate	Government employee	Never	I don't play digital games	N/A
32	Ethiopia	Male	25-34	University Post-graduate	Government employee	Once or twice a year	Computer;Smartphone	War games Chess
35	Ethiopia	Male	25-34	University Post-graduate	Government employee	Once or twice a week	Smartphone	no answer
39	Zambia	Female	25-34	University Post-graduate	Government employee	Once or twice a year	Smartphone	building blocks
40	Zambia	Male	25-34	College	Government employee	Once or twice a month	Computer;Tablet	intellectual games, eg chess and scrabble
41	Zambia	Female	25-34	University undergraduate	Private organization	Once or twice a week	Tablet;Smartphone	arjun, sokoban
42	Zambia	Male	35-44	University undergraduate	Government employee	Once a day	Smartphone	Choppa
43	Zambia	Female	25-34	University Post-graduate	Government employee	Multiple times a day	Computer;Smartphone	Candy Crush
45	Zambia	Male	35-44	University undergraduate	Government employee	Once or twice a month	Computer;Smartphone	Chess, cards, pool
48	Zambia	Male	45-54	University Post-graduate	Government employee	Once or twice a week	Computer;Smartphone	Racing, chase, building blocks
49	Zambia	Male	35-44	University Post-graduate	Government employee	Never	I don't play digital games
50	Zambia	Female	45-54	University undergraduate	Government employee	Once or twice a month	Computer	Zuma's revenge, Game exe, Shooting the target
52	Zambia	Male	25-34	University undergraduate	Government employee	Multiple times a day	Tablet	Block puzzle
53	Zambia	Female	35-44	University Post-graduate	Government employee	Once or twice a week	Tablet;Smartphone
54	Zambia	Male	35-44	University undergraduate	Government employee	Once or twice a year	Computer;Smartphone	Zudok, cards, DHIS2
55	Zambia	Female	45-54	College	Government employee	Never	I don't play digital games
58	Zambia	Male	35-44	University Post-graduate	Research institution	Once or twice a year	Computer;Smartphone	General - I don't have a specific example
59	Zambia	Female	45-54	University undergraduate	Government employee	Never	I don't play digital games
60	Zambia	Male	35-44	College	Government employee	Once or twice a week	Computer;Smartphone	candy crush, rat race
61	Zambia	Male	55 and older	College	Government employee	Once or twice a month	Computer;Smartphone	snakes and ladders, 8 ball games
63	Zambia	Female	25-34	University undergraduate	Government employee	Once a day	Computer;Smartphone	subway princess/rush, solitaire, wedding makeup and designs, math games
64	Zambia	Male	35-44	College	Government employee	Once or twice a month	Smartphone	car racing games, fighting games, building block, brain teasers
65	Zambia	Male	45-54	University Post-graduate	Government employee	Once or twice a month	Smartphone	FIFA games, playing cards
66	Zambia	Male	35-44	University undergraduate	Government employee	Once or twice a week	Computer;Smartphone	candy heroes, spider solitaire
72	Zambia	Male	25-34	University undergraduate	Government employee	Multiple times a day	Smartphone	FIFA football, RF - real football
74	Zambia	Female	18-24	University Post-graduate	Intern	Once a day	Smartphone	endless quiz, candy crush, quiz up
