# Supplementary material for: Evaluation of a game-based training course to build capacity for insecticide resistance management in vector control programmes
Source: PLoS One. 2020 Oct 15;15(10):e0240514. doi: 10.1371/journal.pone.0240514 (PMC7561117; doi:10.1371/journal.pone.0240514)
Supplement: S4 Appendix — (XLSX) [file pone.0240514.s004.xlsx]

## Sheet: Sheet1
Participant number	knowledge test score before	knowledge test score after
1	11	16
2	16	13
3	8	15
4	16	17
7	15	19
9	5	17
10	10	16
11	10	13
12	13	19
13	12	17
14	12	15
16	11	18
17	13	18
18	11	16
19	13	14
21	17	19
22	9	17
24	18	21
29	5	12
30	7	11
32	12	14
35	5	12
39	11	13
40	6	11
41	10	5
43	17	20
45	12	17
48	2	7
49	9	12
50	10	11
52	8	10
53	6	10
54	10	17
55	4	8
58	17	18
59	6	10
60	8	16
61	8	11
63	7	15
64	12	12
65	9	5
66	8	14
72	11	14
74	7	11
