# Supplementary material for: Evaluation of a game-based training course to build capacity for insecticide resistance management in vector control programmes
Source: PLoS One. 2020 Oct 15;15(10):e0240514. doi: 10.1371/journal.pone.0240514 (PMC7561117; doi:10.1371/journal.pone.0240514)
Supplement: S5 Appendix — (XLSX) [file pone.0240514.s005.xlsx]

## Sheet: Sheet1
Participant Number	self-efficacy score before	self-efficacy score after
2	75	105
4	104	110
9	68	92
10	86	105
11	105	104
12	53	110
14	98	110
16	71	98
17	42	103
18	85	110
19	76	102
21	45	105
22	100	106
24	106	105
29	101	102
30	92	104
32	77	110
39	26	95
40	25	79
41	44	103
42	100	83
43	53	94
45	95	109
48	69	87
49	67	105
50	110	110
52	62	99
53	30	106
54	35	108
55	52	104
58	96	110
59	104	109
60	100	110
61	110	110
63	42	103
64	73	107
65	50	92
66	72	92
72	99	109
74	37	107
