# Supplementary material for: Evaluation of a game-based training course to build capacity for insecticide resistance management in vector control programmes
Source: PLoS One. 2020 Oct 15;15(10):e0240514. doi: 10.1371/journal.pone.0240514 (PMC7561117; doi:10.1371/journal.pone.0240514)
Supplement: S6 Appendix — (XLSX) [file pone.0240514.s006.xlsx]

## Sheet: Sheet1
Participant number	BEFORE Digital games (computer/tablet/smartphone/console) can be used as a learning tool.	AFTER Digital games (computer/tablet/smartphone/console) can be used as a learning tool.	BEFORE Digital games can be used to convey best practices in vector control.	AFTER Digital games can be used to convey best practices in vector control.
1	5	7	7	5
2	5	7	4	7
3	4	7	4	7
4	7	7	7	7
7	4	7	4	7
9	5	7		7
13	7	7	5	7
16	4	7	4	7
17	3	7	3	7
18	7	7	5	7
19	7	7	6	7
21	6	7	6	7
22	6	7	7	7
23	6	7	5	7
24	6	6	4	5
30	4	7	3	7
32	4	7	4	7
35	7	7	4	7
45	7	7	5	7
48	7	7	5	7
49	6	7	6	7
50	7	7	7	7
52	5	7	5	6
53	7	7	7	7
54	5	7	5	7
55	7	7	5	7
58	6	7	5	7
59	7	7	7	7
60	7	7	7	7
61	7	7	7	7
63	5	7	5	7
64	5	7	5	7
65	6	6	5	6
66	5	7	6	7
72	7	7	5	7
74	7	7	4	7
39	6	7	5	7
40	7	7	7	7
41	7	7	6	7
42	7	7	7	7
43	7	7	6	7
